# Supplementary material for: MRI-Based Texture Analysis of the Extraocular Optic Nerve in Idiopathic Parkinson’s Disease
Source: J Clin Med. 2026 Jul 9;15(14):5388. doi: 10.3390/jcm15145388 (PMC13410245; doi:10.3390/jcm15145388)
Supplement: Supplementary file 1 [file jcm-15-05388-s001.zip]

Archive with 1 entries (1 files):
- jcm-4384126-supplementary.pdf
